# Supplementary material for: Mediator complex proximal Tail subunit MED30 is critical for Mediator core stability and cardiomyocyte transcriptional network
Source: PLoS Genet. 2021 Sep 10;17(9):e1009785. doi: 10.1371/journal.pgen.1009785 (PMC8432849; doi:10.1371/journal.pgen.1009785)
Supplement: S4 Table — (XLSX) [file pgen.1009785.s011.xlsx]

## Sheet: fig 1 c
	E10.5 Ctrl			E10.5 cKO			e11.5 ctl			e11.5 cko
RV	0.0206	0.0186	0.0197	0.017	0.0207	0.0139	0.0324149	0.037	0.029	0.0113314	0.007	0.014
LV	0.0246	0.0181	0.0229	0.012	0.018	0.0159	0.034	0.035	0.027	0.010919	0.009	0.01

## Sheet: fig 1 d
	Ctrl com			cKO com			Ctrl tra			cKO tra
LV	0.367925	0.354962	0.330709	0.27381	0.190244	0.203463	0.223565	0.146341	0.156863	0.147059	0.166667	0.17037
RV	0.324324	0.380952	0.398104	0.365979	0.296296	0.284848	0.231638	0.225806	0.241228	0.235669	0.135135	0.19209
whole ventricle	0.281316	0.261928	0.271271	0.252081	0.212366	0.206406

## Sheet: fig 1 e
	Ctrl com			cKO com			Ctrl tra			cKO tra
LV	0.316	0.35	0.354	0.09	0.091	0.096	0.209	0.257	0.272	0.107	0.114	0.131
RV	0.413	0.568	0.455	0.134	0.182	0.056	0.252	0.323	0.359	0.204	0.186	0.093
whole ventricle	0.287125	0.352638	0.351718	0.14465	0.145015	0.09724

## Sheet: fig 2 b
	Ctrl			cKO
MED30	1.02	0.97	1.01	0.11	0.08	0.14
MED15	1.09	1.02	0.89	0.35	0.43	0.44
MED16	1.02	1	0.98	0.32	0.23	0.31
MED23	1.03	0.96	1.01	0.33	0.29	0.27
MED24	1.05	1.02	0.93	0.34	0.4	0.31
MED29	0.94	1.07	1.01	0.18	0.14	0.19
MED14	1.08	0.95	0.97	0.32	0.21	0.21
MED1	0.98	1.05	0.97	1.04	0.95	1.07
MED4	1.05	1.01	0.94	0.91	1.11	1.15
MED31	0.985839	1.01416	1	0.735507	0.714264	0.586155
MED6	1.27679	0.719773	1.00343	0.0745753	0.102235	0.205725
MED8	0.761789	1.23821	1	0.295451	0.0994355	0.124567
MED17	0.99	0.95	1.06	0.11	0.23	0.18
MED18	1.02	1.03	0.95	0.13	0.31	0.24
MED20	1.05785	0.942152	1	0.273658	0.164662	0.286554
MED12	1.09	1.02	0.89	0.92	1.21	1.06
MED13	1.1	1.03	0.87	0.95	1.09	1.05

## Sheet: fig 3 c and d
e9.5
	Ctl			cKO
Med30	1.05325	1.13437	0.812378	0.0702241	0.0512617	0.0640446
Mycn	1.14617	1.02776	0.826073	0.601597	0.173027	0.488979
Hey2	1.02916	1.11432	0.856525	0.644908	0.194138	0.58034
Myh7	0.899788	0.910145	1.19007	0.620887	0.212571	0.93042
Tnni2	1.15385	1.03092	0.81523	0.379323	0.349066	0.458224
Gja1	1.02607	0.96644	1.00748	0.384595	0.470536	0.261201
Gja5	1.25536	0.808565	0.936074	0.375792	0.264267	0.469366
Pln	0.980815	0.845157	1.17403	0.558474	0.262975	0.876162
e10.5
	Ctl			cKO
Med30	1.07774	0.894737	1.02752	0.131148	0.159509	0.219357
Mycn	0.990924	1.07097	0.938109	0.41693	0.371598	0.593506
Hey2	1.16094	0.910241	0.928821	0.358723	0.400142	0.516666
Myh7	0.92	0.57	1.52	0.22	0.21	0.26
Tnni2	0.951188	1.01402	1.03678	0.159872	0.139649	0.161097
Gja1	1.05195	0.827848	1.14829	0.197824	0.251086	0.61525
Gja5	0.978593	0.788306	1.29629	0.195796	0.234493	0.447895
Pln	1.06271	0.735347	1.27966	0.317658	0.33071	0.614284

## Sheet: fig 4 c
	Ctrl			icKO
2 weeks	1.01675	0.976898	1.00635	0.956102	0.952732	1.03787
4 weeks	1.33657	1.10337	1.28993	0.0632295	0.226932	0.206113

## Sheet: fig 4 b
	Life Span (Day)	f/f, C-; TAM	f/f, C+; TAM	f/f, C-; oil	f/f, C+; oil
MTM16	45			0
MTM95	45			0
MTM96	45			0
MTM88	45			0
MTM111	45			0
MTM112	45			0
MTM113	45			0
MTM68	45			0
MTM15	45			0
MTM16	45			0
MTM19	45			0
MTM20	45			0
MTM17	45				0
MTM18	45				0
MTM11	45				0
MTM12	45				0
MTM13	45				0
MTM114	45				0
MTM85	45				0
MTM45	45				0
MTM46	45				0
MTM47	23				1
MTM15	45				0
MTM17	45				0
MTM18	45				0
MTM19	45				0
MTM97	45				0
MTM89	45				0
MTM107	45	0
MTM108	45	0
MTM33	45	0
MTM34	45	0
MTM36	45	0
MTM24	45	0
MTM25	45	0
MTM53	45	0
MTM54	45	0
MTM55	45	0
MTM56	45	0
MTM60	45	0
MTM90	45	0
MTM94	45	0
MTM103	45	0
MTM104	45	0
MTM105	45	0
MTM41	45	0
MTM44	45	0
MTM29	45	0
MTM52	45	0
MTM65	45	0
MTM106	35		1
MTM109	34		1
MTM110	37		1
MTM35	35		1
MTM69	25		1
MTM23	35		1
MTM57	37		1
MTM58	31		1
MTM59	37		1
MTM61	29		1
MTM91	35		1
MTM92	35		1
MTM93	37		1
MTM102	34		1
MTM31	37		1
MTM42	34		1
MTM43	34		1
MTM30	37		1
MTM26	37		1
MTM27	33		1
MTM28	35		1
MTM48	36		1
MTM49	38		1
MTM50	37		1
MTM51	34		1
MTM62	39		1
MTM63	34		1
MTM64	39		1
MTM66	39		1

## Sheet: fig 4f-i
FS	Ctrl															icKO
Baseline	53.5	54.4	45.3	56.5	55.5	42	50.8	51.3	58.7	52.8	44.5	45	59.2	55.2		52.3	47	47	57.3	55.9	56.7	51.8	48	62.6	54.7	60.1	57.5	48.1	48.5
2	46.7	37.1	54.2	2.2	47.4	59.1	44.6	54.3	43.6	37.9	47.8	57.5	52			50.1	44.9	48.5	50.4	55	33.4	17.4		23.7	40.5	48.4	47.1	45.1	53.1
3	31.9	41.2	43.3	45.4	41.5	43.2	46.2	48	44.4	46.2	46	38.2				37.2	43.9	36.9	45.6	39.2	7.8	6.7	38.5	10	39.1	43.1	45.7	9.7	51.3
4	46	46.2	41.7	42.3	48.1	47.5	45.8	52.7	43	45.2	52.6	39.9	54.8			7.2	10.1	9.5	39.2	3.4	12	11	34.3	10.1	11.1	20.4
LVIDd	Ctrl															icKO
Baseline	3.37	3.37	3.16	2.46	2.97	2.74	3.55	3.15	2.98	3.02	3.24	3.13	3.13	2.62		2.68	2.98	3.54	2.77	3.19	2.58	3.35	3.3	2.88	2.54	2.67	3.44	2.9	3.14
2	2.61	3.71	2.87	5.24	2.94	3.26	3.26	3.15	2.88	3.88	3.24	3.04	2.9			3.73	3.73	3.07	3.4	3.46	3.38	3.51		3.97	3.34	2.96	3.58	3.83	3.06
3	3.48	2.99	3.74	2.85	4	4.09	2.94	3.48	4	2.21	2.89	2.9				3.74	3.5	3.14	3.12	4.1	4.94	5.46	4	4.23	2.99	3.37	4.13	5.09	2.96
4	2.91	3.56	4.13	3.12	3.14	4.12	3.24	3.15	3.82	3.32	3.3	2.55	2.94			4.85	4.8	4.6	2.99	5.65	5.22	4.83	3.52	4.21	5.11	3.91
LVIDs	Ctrl															icKO
Baseline	1.57	1.54	1.73	1.07	1.32	1.59	1.74	1.54	1.23	1.43	1.79	1.72	1.28	1.17		1.28	1.58	1.88	1.18	1.41	1.12	1.62	1.72	1.08	1.15	1.07	1.46	1.51	1.62
2	1.39	2.33	1.31	5.12	1.55	1.33	1.81	1.44	1.63	2.41	1.69	1.29	1.39			1.86	2.05	1.58	1.69	1.56	2.25	2.89		3.03	1.98	1.53	1.89	2.1	1.44
3	2.37	1.76	2.12	1.56	2.34	2.32	1.58	1.81	2.22	1.19	1.56	1.79				2.35	1.96	1.98	1.7	2.49	4.56	5.09	2.46	3.8	1.82	1.92	2.24	4.59	1.44
4	1.57	1.92	2.41	1.8	1.63	2.16	1.76	1.49	2.18	1.82	1.56	1.53	1.33			4.5	4.31	4.16	1.82	5.45	4.59	4.3	2.31	3.78	4.54	3.11
LVPWd	Ctrl															icKO
Baseline	0.92	0.63	0.72	0.64	0.7	0.7	0.69	0.62	0.7	0.65	0.79	0.55	0.65	0.66		0.73	0.72	0.64	0.63	0.75	0.66	0.66	0.78	0.69	0.6	0.64	0.71	0.83	0.58
2	0.78	0.62	0.68	0.38	0.67	0.72	0.78	0.66	0.65	0.74	0.74	0.71	0.63			0.83	0.79	0.64	0.61	0.79	0.56	0.82		0.65	0.63	0.67	0.71	0.7	0.59
3	0.81	0.74	0.66	0.73	0.66	0.66	0.64	0.74	0.58	0.7	0.79	0.75				0.62	0.74	0.56	0.58	0.78	0.55	0.6	0.62	0.58	0.68	0.64	0.69	0.84	0.67
4	0.73	0.82	0.6	0.75	0.79	0.76	0.65	0.73	0.66	0.78	0.77	0.77	0.68			0.65	0.72	0.57	0.62	0.72	0.61	0.47	0.62	0.71	0.69	0.71
Wild Type
MTM211*	31	f/f	Cre-	WT	M	11.1	2019-05-02	2019-07-19	612	3.37	1.57	53.5	1.03	0.92	3.68	0.109	119.1	3.84
MTM212	28	f/f	Cre-	WT	M	11.1	2019-05-02	2019-07-19	657	3.37	1.54	54.4	0.81	0.63	5.36	0.12	78	2.79
MTM218A	22	f/f	Cre-	WT	M	7.6	2019-05-27	2019-07-19	488	3.16	1.73	45.3	0.75	0.72	4.38	0.143	72.8	3.31
MTM219	15	f/f	Cre-	WT	F	7.6	2019-05-27	2019-07-19	634	2.46	1.07	56.5	0.68	0.64	3.86	0.164	41.8	2.79
MTM221	19	f/f	Cre-	WT	M	7.6	2019-05-27	2019-07-19	589	2.97	1.32	55.5	0.75	0.7	4.23	0.156	64.8	3.41
MTM222	25	f/f	Cre-	WT	M	8.6	2019-05-20	2019-07-19	502	2.74	1.59	42	0.72	0.7	3.91	0.11	55.3	2.21
MTM224	25	f/f	Cre-	WT	M	8.6	2019-05-20	2019-07-19	579	3.55	1.74	50.8	0.66	0.69	5.11	0.142	78.7	3.15
MTM228	23	f/f	Cre-	WT	F	8.4	2019-05-21	2019-07-19	643	3.15	1.54	51.3	0.74	0.62	5.08	0.137	65.1	2.83
MTM229	22	f/f	Cre-	WT	F	8.4	2019-05-21	2019-07-19	581	2.98	1.23	58.7	0.75	0.7	4.25	0.136	64.8	2.95
MTM231	22	f/f	Cre-	WT	F	8.4	2019-05-21	2019-07-19	512	3.02	1.43	52.8	0.74	0.65	4.65	0.137	62.5	2.84
MTM235	22	f/f	Cre-	WT	M	7.6	2019-05-27	2019-07-19	528	3.24	1.79	44.5	0.79	0.79	4.09	0.147	83.4	3.79
MTM238	19	f/f	Cre-	WT	F	7.6	2019-05-27	2019-07-19	558	3.13	1.72	45	0.81	0.55	5.65	0.165	64.4	3.39
MTM239	25	f/f	Cre-	WT	F	7.6	2019-05-27	2019-07-19	564	3.13	1.28	59.2	0.78	0.65	4.82	0.125	69.2	2.77
MTM240	18	f/f	Cre-	WT	F	7.6	2019-05-27	2019-07-19	621	2.62	1.17	55.2	0.69	0.66	3.99	0.146	47.9	2.66
Mean	22.5714					8.41429			576.286	3.06357	1.48	51.7643	0.764286	0.687143	4.50429	0.138357	69.1286	3.05214
SD	4.1457					1.2133			54.0832	0.299297	0.23304	5.54292	0.088987	0.0871275	0.61415	0.0176226	18.3834	0.453044
Ttest: KO vs WT
p-value	1.61237e-11					5.36643e-10			5.65151e-15	0.00710706	0.292074	1.10574e-14	0.063892	0.535083	#DIV/0!	0.00152851	3.92996e-09	0.11418
2 Weeks
ID	BW(g)	Flox	Cre		Sex	Age(wks)	DOB	Echo Date	HR M-mode	LVIDd	LVIDs	%FS	IVSd	LVPWd	LVIDd/LVPWd	LVDd/BW	LVM(d)	LV Mass/BW
									(bpm)	(mm)	(mm)		(mm)	(mm)			(mg)	(mg/g)
Knock Out
MTM209-2	32	f/f	Cre+	KO	M	13.6	2019-05-02	2019-08-05	572	3.73	1.86	50.1	0.75	0.83	4.52	0.117	105	3.28
MTM210-2	33	f/f	Cre+	KO	M	13.6	2019-05-02	2019-08-05	540	3.73	2.05	44.9	0.74	0.79	4.75	0.113	100	3.03
MTM216-2	25	f/f	Cre+	KO	M	10	2019-05-27	2019-08-05	602	3.07	1.58	48.5	0.73	0.64	4.79	0.123	62.8	2.51
MTM220-2	20	f/f	Cre+	KO	F	10	2019-05-27	2019-08-05	617	3.4	1.69	50.4	0.62	0.61	5.55	0.17	64.6	3.23
MTM223-2	31	f/f	Cre+	KO	M	11	2019-05-20	2019-08-05	587	3.46	1.56	55	0.83	0.79	4.4	0.112	95.8	3.09
MTM225-2	24	f/f	Cre+	KO	M	11	2019-05-20	2019-08-05	538	3.38	2.25	33.4	0.6	0.56	5.98	0.141	60.1	2.5
MTM226-2	27	f/f	Cre+	KO	M	11	2019-05-20	2019-08-05	658	3.51	2.89	17.4	0.92	0.82	4.26	0.13	108.8	4.03
MTM230-2	23	f/f	Cre+	KO	F	10.9	2019-05-21	2019-08-05	606	3.97	3.03	23.7	0.59	0.65	6.11	0.173	86.3	3.75
MTM232-2	21	f/f	Cre+	KO	F	10	2019-05-27	2019-08-05	544	3.34	1.98	40.5	0.69	0.63	5.33	0.159	68.3	3.25
MTM233-2	21	f/f	Cre+	KO	F	10	2019-05-27	2019-08-05	615	2.96	1.53	48.4	0.66	0.67	4.4	0.141	57.2	2.72
MTM234-2	24	f/f	Cre+	KO	F	10	2019-05-27	2019-08-05	556	3.58	1.89	47.1	0.81	0.71	5.06	0.149	93.2	3.88
MTM236-2	28	f/f	Cre+	KO	M	10	2019-05-27	2019-08-05	623	3.83	2.1	45.1	0.7	0.7	5.47	0.137	93.9	3.35
MTM241-2	25	f/f	Cre+	KO	F	10	2019-05-27	2019-08-05	556	3.06	1.44	53.1	0.59	0.59	5.16	0.122	51.8	2.07
Mean	25.6923					10.8538			585.692	3.46308	1.98846	42.8923	0.71	0.691538	5.06	0.137462	80.6	3.13
SD	4.26975					1.29911			37.8492	0.309041	0.496569	11.4073	0.101407	0.0905397	0.606341	0.0206423	20.1815	0.572771
Wild Type
MTM212-2	29	f/f	Cre-	WT	M	13.6	2019-05-02	2019-08-05	632	2.61	1.39	46.7	0.83	0.78	3.34	0.09	61.4	2.12
MTM218-2	25	f/f	Cre-	WT	M	10	2019-05-27	2019-08-05	521	3.71	2.33	37.1	0.71	0.62	6.02	0.148	83.1	3.32
MTM219-2	18	f/f	Cre-	WT	F	10	2019-05-27	2019-08-05	420	2.87	1.31	54.2	0.77	0.68	4.21	0.159	60.7	3.37
MTM221-2	23	f/f	Cre-	WT	M	10	2019-05-27	2019-08-05	433	5.24	5.12	2.2	0.33	0.38	13.8	0.228	76.9	3.34
MTM222-2	27	f/f	Cre-	WT	M	11	2019-05-20	2019-08-05	498	2.94	1.55	47.4	0.68	0.67	4.4	0.109	57.5	2.13
MTM224-2	27	f/f	Cre-	WT	M	11	2019-05-20	2019-08-05	652	3.26	1.33	59.1	0.64	0.72	4.54	0.121	68.7	2.54
MTM228-2	24	f/f	Cre-	WT	F	10.9	2019-05-21	2019-08-05	599	3.26	1.81	44.6	0.58	0.78	4.18	0.136	68.7	2.86
MTM229-2	24	f/f	Cre-	WT	F	10.9	2019-05-21	2019-08-05	550	3.15	1.44	54.3	0.7	0.66	4.77	0.131	65.2	2.72
MTM231-2	24	f/f	Cre-	WT	F	10.9	2019-05-21	2019-08-05	545	2.88	1.63	43.6	0.72	0.65	4.43	0.12	56.9	2.37
MTM235-2	29	f/f	Cre-	WT	M	10	2019-05-27	2019-08-05	564	3.88	2.41	37.9	0.7	0.74	5.28	0.134	99.5	3.43
MTM238-2	22	f/f	Cre-	WT	F	10	2019-05-27	2019-08-05	501	3.24	1.69	47.8	0.66	0.74	4.38	0.147	71.2	3.24
MTM239-2	25	f/f	Cre-	WT	F	10	2019-05-27	2019-08-05	641	3.04	1.29	57.5	0.72	0.71	4.31	0.122	65.9	2.64
MTM240-2	21	f/f	Cre-	WT	F	10	2019-05-27	2019-08-05	646	2.9	1.39	52	0.61	0.63	4.59	0.138	49.9	2.38
Mean	24.4615					10.6385			554	3.30615	1.89923	44.9538	0.665385	0.673846	5.25	0.137154	68.1231	2.80462
SD	3.12558					1.00377			78.3018	0.67648	1.03432	14.5443	0.119765	0.102757	2.64223	0.0326544	12.8474	0.48759
*did not include MTM227-2 & MTM211-2 in second group
Ttest: KO vs WT
p-value	0.410701					0.640738			0.206025	0.45735	0.782499	0.69135	0.315829	0.645638	0.804373	0.977371	0.0744426	0.132259
3 Weeks
ID	BW(g)	Flox	Cre		Sex	Age(wks)	DOB	Echo Date	HR M-mode	LVIDd	LVIDs	%FS	IVSd	LVPWd	LVIDd/LVPWd	LVDd/BW	LVM(d)	LV Mass/BW
									(bpm)	(mm)	(mm)		(mm)	(mm)			(mg)	(mg/g)
Knock Out
MTM209-3	33	f/f	Cre+	KO	M	14.6	2019-05-02	2019-08-12	571	3.74	2.35	37.2	0.63	0.62	6.02	0.113	78.5	2.38
MTM210-3	34	f/f	Cre+	KO	M	14.6	2019-05-02	2019-08-12	534	3.5	1.96	43.9	0.68	0.74	4.72	0.103	82.4	2.42
MTM216-3	27	f/f	Cre+	KO	M	11	2019-05-27	2019-08-12	708	3.14	1.98	36.9	0.63	0.56	5.56	0.116	54.6	2.02
MTM220-3	21	f/f	Cre+	KO	F	11	2019-05-27	2019-08-12	566	3.12	1.7	45.6	0.62	0.58	5.37	0.149	54.6	2.6
MTM223-3	32	f/f	Cre+	KO	M	12	2019-05-20	2019-08-12	539	4.1	2.49	39.2	0.71	0.78	5.25	0.128	114.4	3.58
MTM225-3	25	f/f	Cre+	KO	M	12	2019-05-20	2019-08-12	714	4.94	4.56	7.8	0.55	0.55	9.03	0.198	111	4.44
MTM226-3	28	f/f	Cre+	KO	M	12	2019-05-20	2019-08-12	589	5.46	5.09	6.7	0.58	0.6	9.07	0.195	144.8	5.17
MTM227-3	23	f/f	Cre+	KO	F	11.9	2019-05-21	2019-08-12	447	4	2.46	38.5	0.64	0.62	6.43	0.174	89.1	3.87
MTM230-3	23	f/f	Cre+	KO	F	11.9	2019-05-21	2019-08-12	600	4.23	3.8	10	0.6	0.58	7.26	0.184	90.9	3.95
MTM232-3	22	f/f	Cre+	KO	F	11	2019-05-27	2019-08-12	563	2.99	1.82	39.1	0.71	0.68	4.37	0.136	61.5	2.8
MTM233-3	22	f/f	Cre+	KO	F	11	2019-05-27	2019-08-12	549	3.37	1.92	43.1	0.69	0.64	5.23	0.153	71	3.23
MTM234-3	25	f/f	Cre+	KO	F	11	2019-05-27	2019-08-12	556	4.13	2.24	45.7	0.72	0.69	5.94	0.165	108.7	4.35
MTM236-3	29	f/f	Cre+	KO	M	11	2019-05-27	2019-08-12	521	5.09	4.59	9.7	0.78	0.84	6.07	0.175	185	6.38
MTM241-3	25	f/f	Cre+	KO	F	11	2019-05-27	2019-08-12	595	2.96	1.44	51.3	0.7	0.67	4.4	0.118	59.2	2.37
Mean	26.3571					11.8571			575.143	3.91214	2.74286	32.4786	0.66	0.653571	6.05143	0.1505	93.2643	3.54
SD	4.28965					1.24821			68.9402	0.808857	1.22161	16.1943	0.0631238	0.0859881	1.49232	0.0320522	37.2979	1.24881
Wild Type
MTM211-3	34	f/f	Cre-	WT	M	14.6	2019-05-02	2019-08-12	568	3.48	2.37	31.9	0.67	0.81	4.3	0.102	85.9	2.53
MTM212-3	30	f/f	Cre-	WT	M	14.6	2019-05-02	2019-08-12	637	2.99	1.76	41.2	0.72	0.74	4.03	0.1	65.7	2.19
MTM218-3	26	f/f	Cre-	WT	M	11	2019-05-27	2019-08-12	541	3.74	2.12	43.3	0.63	0.66	5.66	0.144	81.2	3.12
MTM219-3	19	f/f	Cre-	WT	F	11	2019-05-27	2019-08-12	575	2.85	1.56	45.4	0.74	0.73	3.91	0.15	61.3	3.23
MTM222-3	28	f/f	Cre-	WT	M	12	2019-05-20	2019-08-12	507	4	2.34	41.5	0.64	0.66	6.1	0.143	91.7	3.28
MTM224-3	28	f/f	Cre-	WT	M	12	2019-05-20	2019-08-12	607	4.09	2.32	43.2	0.6	0.66	6.17	0.146	93.1	3.33
MTM228-3	25	f/f	Cre-	WT	F	11.9	2019-05-21	2019-08-12	567	2.94	1.58	46.2	0.7	0.64	4.56	0.117	56.8	2.27
MTM229-3	25	f/f	Cre-	WT	F	11.9	2019-05-21	2019-08-12	529	3.48	1.81	48	0.82	0.74	4.73	0.139	91.5	3.66
MTM231-3	25	f/f	Cre-	WT	F	11.9	2019-05-21	2019-08-12	557	4	2.22	44.4	0.56	0.58	6.94	0.16	78.5	3.14
MTM238-3	23	f/f	Cre-	WT	F	11	2019-05-27	2019-08-12	456	2.21	1.19	46.2	0.71	0.7	3.14	0.096	39.4	1.71
MTM239-3	25	f/f	Cre-	WT	F	11	2019-05-27	2019-08-12	575	2.89	1.56	46	0.72	0.79	3.67	0.115	65.2	2.61
MTM240-3	22	f/f	Cre-	WT	F	11	2019-05-27	2019-08-12	515	2.9	1.79	38.2	0.69	0.75	3.85	0.132	61.5	2.8
Mean	25.8333					11.9917			552.833	3.2975	1.885	42.9583	0.683333	0.705	4.755	0.128667	72.65	2.8225
SD	3.8808					1.29857			47.7357	0.588281	0.383347	4.41124	0.0691945	0.0669464	1.18683	0.0217813	16.8767	0.571905
Ttest: KO vs WT
p-value	0.746677					0.791021			0.342281	0.0351591	0.0243004	0.0344393	0.381578	0.099753	0.0212471	0.0514854	0.0789991	0.0692354
4 Weeks
ID	BW(g)	Flox	Cre		Sex	Age(wks)	DOB	Echo Date	HR M-mode	LVIDd	LVIDs	%FS	IVSd	LVPWd	LVIDd/LVPWd	LVDd/BW	LVM(d)	LV Mass/BW
									(bpm)	(mm)	(mm)		(mm)	(mm)			(mg)	(mg/g)
Knock Out
MTM209-4	34	f/f	Cre+	KO	M	15.6	2019-05-02	2019-08-19	596	4.85	4.5	7.2	0.71	0.65	7.44	0.143	137.5	4.04
MTM210-4	37	f/f	Cre+	KO	M	15.6	2019-05-02	2019-08-19	548	4.8	4.31	10.1	0.73	0.72	6.7	0.13	145.4	3.93
MTM216-4	29	f/f	Cre+	KO	M	12	2019-05-27	2019-08-19	597	4.6	4.16	9.5	0.59	0.57	8.07	0.159	103.1	3.56
MTM220-4	21	f/f	Cre+	KO	F	12	2019-05-27	2019-08-19	579	2.99	1.82	39.2	0.65	0.62	4.82	0.143	54.6	2.6
MTM225-4	27	f/f	Cre+	KO	M	13	2019-05-20	2019-08-19	401	5.65	5.45	3.4	0.67	0.72	7.88	0.209	184.5	6.83
MTM227-4	22	f/f	Cre+	KO	F	12.9	2019-05-21	2019-08-19	431	5.22	4.59	12	0.62	0.61	8.56	0.237	139.6	6.35
MTM230-4	23	f/f	Cre+	KO	F	12.9	2019-05-21	2019-08-19	521	4.83	4.3	11	0.45	0.47	10.21	0.21	87.3	3.8
MTM232-4	21	f/f	Cre+	KO	F	12	2019-05-27	2019-08-19	585	3.52	2.31	34.3	0.83	0.62	5.72	0.168	85.2	4.06
MTM233-4	22	f/f	Cre+	KO	F	12	2019-05-27	2019-08-19	540	4.21	3.78	10.1	0.75	0.71	5.93	0.191	116.7	5.3
MTM234-4	24	f/f	Cre+	KO	F	12	2019-05-27	2019-08-19	482	5.11	4.54	11.1	0.49	0.69	7.43	0.213	128	5.33
MTM241-4	25	f/f	Cre+	KO	F	12	2019-05-27	2019-08-19	529	3.91	3.11	20.4	0.71	0.71	5.53	0.156	98.7	3.95
Mean	25.9091					12.9091			528.091	4.51727	3.89727	15.3	0.654545	0.644545	7.11727	0.178091	116.418	4.52273
SD	5.3936					1.3946			65.9416	0.788278	1.0741	11.4025	0.112371	0.0777642	1.57069	0.0354386	35.674	1.27243
Wild Type
MTM211-4	34	f/f	Cre-	WT	M	15.6	2019-05-02	2019-08-19	649	2.91	1.57	46	0.65	0.73	3.99	0.086	58.4	1.72
MTM212-4	30	f/f	Cre-	WT	M	15.6	2019-05-02	2019-08-19	656	3.56	1.92	46.2	0.74	0.82	4.37	0.119	95.7	3.19
MTM218-4	27	f/f	Cre-	WT	M	12	2019-05-27	2019-08-19	590	4.13	2.41	41.7	0.63	0.6	6.9	0.153	91.5	3.39
MTM219-4	19	f/f	Cre-	WT	F	12	2019-05-27	2019-08-19	576	3.12	1.8	42.3	0.79	0.75	4.15	0.164	76.4	4.02
MTM222-4	27	f/f	Cre-	WT	M	13	2019-05-20	2019-08-19	589	3.14	1.63	48.1	0.7	0.79	3.99	0.116	73.2	2.71
MTM224-4	30	f/f	Cre-	WT	M	13	2019-05-20	2019-08-19	648	4.12	2.16	47.5	0.73	0.76	5.43	0.137	115.1	3.84
MTM228-4	25	f/f	Cre-	WT	F	12.9	2019-05-21	2019-08-19	620	3.24	1.76	45.8	0.71	0.65	4.98	0.13	67.9	2.72
MTM229-4	25	f/f	Cre-	WT	F	12.9	2019-05-21	2019-08-19	644	3.15	1.49	52.7	0.71	0.73	4.31	0.126	70.4	2.82
MTM231-4	24	f/f	Cre-	WT	F	12.9	2019-05-21	2019-08-19	567	3.82	2.18	43	0.62	0.66	5.83	0.159	82.9	3.45
MTM235-4	30	f/f	Cre-	WT	M	12	2019-05-27	2019-08-19	585	3.32	1.82	45.2	0.8	0.78	4.25	0.111	86.8	2.89
MTM238-4	23	f/f	Cre-	WT	F	12	2019-05-27	2019-08-19	653	3.3	1.56	52.6	0.8	0.77	4.3	0.143	84.5	3.67
MTM239-4	23	f/f	Cre-	WT	F	12	2019-05-27	2019-08-19	658	2.55	1.53	39.9	0.78	0.77	3.31	0.111	55.7	2.42
MTM240-4	23	f/f	Cre-	WT	F	12	2019-05-27	2019-08-19	675	2.94	1.33	54.8	0.73	0.68	4.3	0.128	61.3	2.67
Mean	26.1538					12.9154			623.846	3.33077	1.78154	46.6	0.722308	0.73	4.62385	0.129462	78.4462	3.03923
SD	4.03828					1.27335			37.298	0.466877	0.314559	4.5367	0.0615296	0.0641613	0.943359	0.0218617	16.7301	0.636153
Ttest: KO vs WT
p-value	0.902705					0.990966			0.000647814	0.000484619	4.81335e-05	1.28987e-06	0.0944016	0.0089622	0.000299407	0.0011162	0.006071	0.00339487

## Sheet: fig 4 J-M
Anf			Bnp			Coll1a1			Coll3a1
Ctrl	icKO		Ctr	icKO		Ctr	icKO		Ctr	icKO
0.912467	3.19409		0.884419	2.77016		0.794901	13.037		0.636215	9.40216
0.608574	1.45569		0.590163	4.02228		0.673525	1.34739		0.722368	1.11555
1.35555	1.82193		1.91984	5.0343		1.59049	7.31661		0.905849	7.03863
1.12341	4.39706		0.60558	3.14644		0.941086	10.6507		1.73557	7.17172

## Sheet: Fig 4 o
Ctl			icKO
0	0	0	9.986	7.8802	11.0982

[truncated: 9 more sheets: Fig 5 b, Fig 6 e-h, Fig 6 j, fig s1 e, fig s3 b, fig s4, fig s5 a, fig s5 b-c, fig s7]
